# Supplementary material for: Quantitative 3D Evaluation of Facial Soft Tissue Modifications Following Complete Denture Treatment in Edentulous Patients: A Prospective Before–After Study
Source: J Clin Med. 2026 Jan 19;15(2):796. doi: 10.3390/jcm15020796 (PMC12842011; doi:10.3390/jcm15020796)
Supplement: Supplementary file 1 [file jcm-15-00796-s001.zip]

Archive with 1 entries (1 files):
- jcm-4085141-supplementary.xlsx
