# Supplementary material for: Quantitative 3D Evaluation of Facial Soft Tissue Modifications Following Complete Denture Treatment in Edentulous Patients: A Prospective Before–After Study
Source: J Clin Med. 2026 Jan 19;15(2):796. doi: 10.3390/jcm15020796 (PMC12842011; doi:10.3390/jcm15020796)
Supplement: Supplementary file 1 [file jcm-15-00796-s001.zip › jcm-4085141-supplementary.xlsx]

## Sheet: P1
	postura	pim	before	after
FACIAL RATIO
Upper Facial Hight	54.69	57.71	47.30	55.52
Middle Facial Hight	66	65.51	64.56	65.20
Lower Facial Hight	69.45	66.87	73.22	75.21
Vertical Facial Proportion	1.00:1.21:1.27	1.00:1.14:1.16	1.00:1.36:1.55	1.00:1.17:1.35
Total Facial Hight	190.14	190.09	185.08	195.93
Upper Lip	21.63	21.4	14.89	15.74
Lower Lip	44.57	42.96	50.02	47.86
Lower Facial Small 3 section Proportion	1.00:2.06	1.00:2.01	1.00:3.36	1.00:3.04
The width of right lateral face to right eye	21.88	22.13	18.62	18.00
Right eye width	28.98	27.46	28.32	30.64
Inner Canthal Width	30.8	31.74	33.60	32.10
Left Eye Width	27.55	28.45	26.18	26.59
The width of left lateral face to left eye	22.95	20.28	22.51	22.75
Facial horizontal proportion	1.00:1.32:1.41:1.26:1.05	1.00:1.24:1.43:1.29:0.92	1.00:1.52:1.80:1.41:1.21	1.00:1.70:1.78:1.48:1.26
Upper face depth	126.74	126.84	126.28	125.11
Middle face depth	136.38	136.49	132.74	132.81
Lower face depth	152.39	152.01	155.70	155.46
FOREHEAD-EYE MEASUREMENTS
Palpebral fissure height	8.82	9.13	7.38	8.15
Space between eyebrows	18.61	18.71	19.53	21.15
Horizontal leght of eyebrow	43.69	43.74	43.00	43.35
Intercanthal distance	30.83	31.74	33.62	32.10
Biocular width	87.36	87.66	88.13	89.38
Horizontal leght of eye fissure	28.26	27.96	27.25	28.61
Interpupillary distance	57.24	56.64	59.38	58.46
Bizygomatic width	108.46	108.75	116.81	117.75
Distance between eyebrows and eyes	28.63	28.91	28.10	29.18
Forehead height	60.11	63.82	54.67	62.62
Supraorbital depth	128.98	128.92	128.07	127.24
Orbito-tragal depth	101.91	101.55	100.95	100.50
Forehead Depth	136.75	137.5	132.96	134.35
NASAL MEASURMENTS
Nose hight	61.47	60.3	57.35	58.42
Nose width	39.9	40.38	44.96	44.34
Nasofrontal angle	153.49	157.35	159.73	160.21
Nasolabial angle	113.72	114.41	116.61	111.35
Nasomental angle	126.14	126.43	129.74	129.14
Nasofacial angle	30.08	29.68	27.26	28.82
Nasal depth	147.43	147.32	146.20	145.49
Alinasal depth	112.67	111.95	108.58	107.74
CHIN LIP MEASUREMENET
Leght of philtrum	18.05	18.23	14.49	13.85
Leght of philtrum colum	21.35	20.86	18.28	16.49
Upper lip thickness	6.23	4.89	4.88	6.43
Lower lip thickness	7.56	7.69	9.57	10.94
Leght of cutaneous lower lip	12.69	12.72	13.39	11.87
Mouth width	60.84	61.62	71.22	71.57
Lip peak spacing	15.99	15.81	17.87	21.14
Cupid bow angle	154.59	150.87	158.06	155.91
Lip peak to oral commissure slope	43.36	42.63	39.68	44.48
Nasolabial angle	113.72	114.41	116.61	111.35
Cupid bow depth	1.8	2.04	1.73	2.22
Mentolabila sulcus depth	1.5	1.33	4.34	2.32
Lip depth	145.6	145.34	144.90	145.24
Labial commissure-tragal depth	11.57	112.29	96.89	96.23
Pogonion-tragal depth	149.62	149.43	150.66	153.00
ORTODONTIC MEASSUREMENTS
Nasolabial angle	113.72	114.41	116.61	111.35
Mentolabial angle	164.86	166.12	136.58	158.92
Facial angle	23.46	23.24	14.35	19.10
Distance from labale superius to subnasal-pogonion line	2.24	1.54	3.61	1.50
Distance from labrale inferius to subnasal-pogonion line	1.99	1.97	3.79	2.37
Distance from labrale inferius to H line	0.9	1.02	2.23	1.89
Distance from Inferior Labial Sulcus point to H line	1.64	0.9	5.24	3.19
Distance from subnasal point to H line	3.31	2.31	4.83	1.91
Chin hight	42.29	39.66	43.31	40.26
Distance from labrale superius to E line	4.58	5.04	14.07	11.26
Distance from Labrale inferius to E line	2.34	2.12	8.95	7.42
Distance from Labrale superius to TVL	2.28	2.84	5.90	4.40
Distance from labrale inferius to TVL	6.31	5.7	8.70	11.03
Distance from Pogonion to TVL	13.78	12.91	9.30	14.40
Mentolabila sulcus depth	1.5	1.33	4.34	2.32
FACIAL ANALYSIS
Facial angle	nasal tip side 23.46	nasal tip side 23.24	Nasal tip side 14.35 Conves face shape	nasal tip side 19.10 convex face shape
The angle between the pupil line and the mouth coner line	frontal side 5.42	frontal side 3.73	Frontal side 4.26 Mouth corner deviates to the right	frontal side 3.26 mouth corner deviates to the right
Gnathion Position	left 0.33	left 0.43	Left 2.04 The chin deviates to the left	right 0.77 the chin deviates to the right

## Sheet: P2
	postura	pim	before	after
FACIAL RATIO
Upper Facial Hight	73.02	63.4	63.94	64.50
Middle Facial Hight	55.32	54.35	54.63	54.73
Lower Facial Hight	64.4	62.05	66.27	70.12
Vertical Facial Proportion	1.00:0.76:0.88	1.00:0.86:0.98	1.00:0.85:1.04	1.00:0.85:1.09
Total Facial Hight	192.74	179.8	184.84	189.35
Upper Lip	16.82	16.2	14.37	13.57
Lower Lip	46.46	44.96	46.94	49.13
Lower Facial Small 3 section Proportion	1.00:2.76	1.00:2.78	1.00:3.27	1.00:3.62
The width of right lateral face to right eye	15.9	19.12	16.39	13.57
Right eye width	27.73	27.49	26.47	26.47
Inner Canthal Width	38.1	38.13	40.79	39.53
Left Eye Width	27.06	27.2	26.32	27.19
The width of left lateral face to left eye	23.39	22.49	21.85	21.05
Facial horizontal proportion	1.00:1.74:2.40:1.70:1.47	1.00:1.44:1.99:1.42:1.18	1.00:1.62:2.49:1.61:1.33	1.00:1.95:2.91:2.00:1.55
Upper face depth	114.53	121.03	120.50	118.15
Middle face depth	121.33	127.64	124.99	123.09
Lower face depth	147.05	150.28	152.06	148.74
FOREHEAD-EYE MEASUREMENTS
Palpebral fissure height	10.59	10.23	9.74	9.31
Space between eyebrows	29.64	26.95	28.42	29.05
Horizontal leght of eyebrow	39.9	41.3	38.01	38.42
Intercanthal distance	38.1	38.16	40.83	39.59
Biocular width	92.9	92.86	93.70	93.29
Horizontal leght of eye fissure	27.4	27.35	26.39	26.83
Interpupillary distance	65.84	65.66	66.96	65.93
Bizygomatic width	115.9	114.87	118.92	117.37
Distance between eyebrows and eyes	25.87	25.3	24.50	24.52
Forehead height	77.62	65.77	68.17	68.32
Supraorbital depth	116.7	123.37	122.06	120.50
Orbito-tragal depth	88.37	95.26	93.95	92.34
Forehead Depth	140.04	146	144.69	143.43
NASAL MEASURMENTS
Nose hight	51.07	52.26	50.44	50.99
Nose width	38.55	38.5	42.81	41.25
Nasofrontal angle	153.9	151.07	157.70	153.48
Nasolabial angle	97.27	94.23	124.35	120.54
Nasomental angle	133.45	134.74	132.78	132.48
Nasofacial angle	26.64	25.5	26.04	27.59
Nasal depth	132.34	139.24	138.66	136.20
Alinasal depth	98.31	104.09	101.54	100.39
CHIN LIP MEASUREMENET
Leght of philtrum	14.55	13.84	14.06	12.06
Leght of philtrum colum	17.02	16.66	18.46	15.10
Upper lip thickness	3.02	3.12	2.70	4.17
Lower lip thickness	6.41	6.33	4.42	7.59
Leght of cutaneous lower lip	12.85	11.3	12.19	11.23
Mouth width	51.37	51.24	58.30	61.14
Lip peak spacing	11.87	11.23	13.85	15.52
Cupid bow angle	136.2	127.12	139.73	154.10
Lip peak to oral commissure slope	39.54	38.89	33.51	40.23
Nasolabial angle	97.27	94.23	124.35	120.54
Cupid bow depth	2.36	2.8	2.52	1.80
Mentolabila sulcus depth	3.27	2.96	2.44	2.99
Lip depth	134.49	140	135.20	135.11
Labial commissure-tragal depth	103.62	109.81	96.92	93.94
Pogonion-tragal depth	141.7	146.71	145.15	144.39
ORTODONTIC MEASSUREMENTS
Nasolabial angle	97.27	94.23	124.35	120.54
Mentolabial angle	146.14	147.38	157.39	150.68
Facial angle	4.87	6.08	1.01	5.55
Distance from labale superius to subnasal-pogonion line	0.24	0.89	6.91	4.78
Distance from labrale inferius to subnasal-pogonion line	0.9	0.46	8.34	4.14
Distance from labrale inferius to H line	0.82	0.41	3.66	1.48
Distance from Inferior Labial Sulcus point to H line	2.99	3.03	4.26	3.74
Distance from subnasal point to H line	0.36	1.3	9.22	6.07
Chin hight	42.19	40.48	43.43	43.55
Distance from labrale superius to E line	9.29	8.72	18.37	16.65
Distance from Labrale inferius to E line	5.95	6.26	15.90	10.79
Distance from Labrale superius to TVL	0.98	1.84	6.44	5.00
Distance from labrale inferius to TVL	2.07	1.91	7.52	4.68
Distance from Pogonion to TVL	2.41	2.99	1.64	1.21
Mentolabila sulcus depth	3.27	2.96	2.44	2.99
FACIAL ANALYSIS
Facial angle	nasal tip side 4.87	nasal tip side 6.08	Nasal tip side 1.01 convex face shape	nasal tip side 5.55 convex face shape
The angle between the pupil line and the mouth coner line	frontal side 3.08	frontal side 5.42	nasal side 3.68 mouth corner deviates to the right	nasal side 5.26 mouth corner deviates to the right
Gnathion Position	left 0.24	left 1.93	1.84 the chin deviates to the right	left 0.85 the chin deviates to the left

## Sheet: P4
	postura	pim	before	after
FACIAL RATIO
Upper Facial Hight	56.83	57.7	59.57	57.97
Middle Facial Hight	63.82	62.33	62.67	64.19
Lower Facial Hight	68.95	62.63	70.34	69.85
Vertical Facial Proportion	1.00:1.12:1.21	1.00:1.08:1.09	1.00:1.05:1.18	1.00:1.11:1.20
Total Facial Hight	189.6	182.66	192.58	192.01
Upper Lip	19.45	16.23	14.17	14.59
Lower Lip	45.87	44.1	49.27	46.78
Lower Facial Small 3 section Proportion	1.00:2.36	1.00:2.72	1.00:3.48	1.00:3.21
The width of right lateral face to right eye	23.54	22.19	16.04	17.09
Right eye width	28.58	28.77	30.10	29.52
Inner Canthal Width	37.22	36.95	35.77	37.15
Left Eye Width	27.38	27.64	28.44	28.38
The width of left lateral face to left eye	21.14	23.14	18.34	18.71
Facial horizontal proportion	1.00:1.21:1.58:1.16:0.90	1.00:1.30:1.67:1.25:1.04	1.00:1.88:2.23:1.77:1.14	1.00:1.73:2.17:1.66:1.09
Upper face depth	116.89	118.13	119.32	116.54
Middle face depth	123.38	123.86	123.58	121.22
Lower face depth	145.72	146.8	147.14	146.25
FOREHEAD-EYE MEASUREMENTS
Palpebral fissure height	9.48	8.36	7.03	8.57
Space between eyebrows	28.37	26.82	28.19	28.76
Horizontal leght of eyebrow	42.02	43.1	39.60	40.51
Intercanthal distance	37.24	36.96	35.77	37.16
Biocular width	93.19	93.38	94.33	95.07
Horizontal leght of eye fissure	27.98	28.21	29.27	28.95
Interpupillary distance	63.75	64.32	69.12	63.71
Bizygomatic width	121.67	120.15	119.22	119.50
Distance between eyebrows and eyes	29.89	29.82	27.56	29.23
Forehead height	65.3	66.04	69.42	68.51
Supraorbital depth	123.14	124.71	124.43	122.93
Orbito-tragal depth	93.67	95.18	97.41	94.04
Forehead Depth	137.51	140.27	139.33	139.33
NASAL MEASURMENTS
Nose hight	55.73	54.38	52.91	53.67
Nose width	40.28	43.26	42.69	43.59
Nasofrontal angle	141.09	140.48	145.12	143.27
Nasolabial angle	98.2	92.11	121.74	98.50
Nasomental angle	124.2	128.86	121.71	123.48
Nasofacial angle	32.7	28.5	32.95	31.95
Nasal depth	138.89	139.8	140.63	137.55
Alinasal depth	102.7	102.43	102.36	99.49
CHIN LIP MEASUREMENET
Leght of philtrum	16.19	14.76	14.74	12,67
Leght of philtrum colum	17.51	14.87	17.85	14.33
Upper lip thickness	4.8	2	3.42	4.56
Lower lip thickness	7.05	6.61	5.26	6.16
Leght of cutaneous lower lip	12.18	9	9.49	10.47
Mouth width	52.82	56.39	61.37	62.90
Lip peak spacing	11.33	12.25	12.57	15.26
Cupid bow angle	139	150.27	166.22	162.81
Lip peak to oral commissure slope	45.16	36.81	38.16	44.03
Nasolabial angle	98.2	92.11	121.74	98.50
Cupid bow depth	2.1	1.62	0.76	1.15
Mentolabila sulcus depth	0.27	1.02	1.48	1.42
Lip depth	137.65	137.54	130.87	133.23
Labial commissure-tragal depth	106.56	106.99	92.47	91.26
Pogonion-tragal depth	142.5	143.64	140.59	139.46
ORTODONTIC MEASSUREMENTS
Nasolabial angle	98.2	92.11	121.74	98.50
Mentolabial angle	177.14	168.24	164.95	164.87
Facial angle	8.12	5.33	8.34	7.99
Distance from labale superius to subnasal-pogonion line	1.82	2.14	5.98	0.90
Distance from labrale inferius to subnasal-pogonion line	0.78	1.31	6.62	2.73
Distance from labrale inferius to H line	0.58	2.29	2.89	2.27
Distance from Inferior Labial Sulcus point to H line	0.32	1.05	3.17	2.25
Distance from subnasal point to H line	2.64	3.19	8.09	1.20
Chin hight	43.46	40.22	46.16	43.43
Distance from labrale superius to E line	9.41	13.75	18.35	13.84
Distance from Labrale inferius to E line	6.43	7.18	14.06	9.75
Distance from Labrale superius to TVL	0.47	0.82	8.17	2.75
Distance from labrale inferius to TVL	1.74	2.71	11.17	7.46
Distance from Pogonion to TVL	4.15	3.02	8.52	8.63
Mentolabila sulcus depth	0.27	1.02	1.48	1.42
FACIAL ANALYSIS
Facial angle	nasal tip side 8.12	nasal alae 5.33	nasal tip side 8.34 convex face shape	nasal tip side 7.99 convex face shape
The angle between the pupil line and the mouth coner line	frontal side 4.52	frontal side 4.85	frontal side 1.71 mouth corner deviates to the right	nasal side 2.13 mouth deviates to the right
Gnathion Position	left 0.56	left 1.46	left 1.98 the chin deviates to the left	right 1.83 the chin deviates to the right

## Sheet: P8
	postura	pim	before	after
FACIAL RATIO
Upper Facial Hight	53.7	50.16	55.19	59.51
Middle Facial Hight	59.73	58.59	57.53	57.37
Lower Facial Hight	71.08	66.65	73.82	74.44
Vertical Facial Proportion	1.00:1.11:1.32	1.00:1.17:1.33	1.00:1.04:1.34	1.00:0.96:1.25
Total Facial Hight	184.51	175.4	186.54	191.32
Upper Lip	20.76	20.98	18.69	17.80
Lower Lip	40.84	42.38	54.45	47.88
Lower Facial Small 3 section Proportion	1.00:1.97	1.00:2.02	1.00:2.91	1.00:2.69
The width of right lateral face to right eye	20.28	20.52	18.52	17.24
Right eye width	27.46	27.83	28.47	29.32
Inner Canthal Width	33.22	32.5	31.61	32.87
Left Eye Width	26.02	26.27	26.48	26.65
The width of left lateral face to left eye	23.66	23.98	22.24	21.28
Facial horizontal proportion	1.00:1.35:1.64:1.28:1.17	1.00:1.36:1.58:1.28:1.17	1.00:1.54:1.71:1.43:1.20	1.00:1.70:1.91:1.55:1.23
Upper face depth	126.56	126.08	122.87	121.66
Middle face depth	130.33	130.05	124.59	124.72
Lower face depth	148.41	144.9	148.56	147.92
FOREHEAD-EYE MEASUREMENTS
Palpebral fissure height	8.54	9.07	7.66	7.62
Space between eyebrows	22.16	22.56	23.27	25.10
Horizontal leght of eyebrow	38.1	38.27	38.31	36.36
Intercanthal distance	33.23	32.51	31.66	32.88
Biocular width	86.79	86.64	86.64	88.89
Horizontal leght of eye fissure	26.74	27.05	27.47	27.98
Interpupillary distance	58.89	57.44	58.61	57.34
Bizygomatic width	109.14	108.89	111.72	112.31
Distance between eyebrows and eyes	26.4	25.05	25.93	25.13
Forehead height	57.87	52.74	58.07	63.31
Supraorbital depth	128	127.1	124.29	122.55
Orbito-tragal depth	99.68	100.39	97.60	96.03
Forehead Depth	145.6	148.73	153.50	154.77
NASAL MEASURMENTS
Nose hight	55.6	56.17	54.66	53.57
Nose width	37.14	36.49	41.00	41.50
Nasofrontal angle	160.37	162.41	161.34	163.52
Nasolabial angle	114.45	112.85	108.30	99.85
Nasomental angle	127.27	129.05	127.40	127.03
Nasofacial angle	30.25	27.4	28.63	29.24
Nasal depth	144.48	144.24	140.64	139.59
Alinasal depth	108.11	109.3	103.66	103.11
CHIN LIP MEASUREMENET
Leght of philtrum	17.03	16.81	15.67	13.46
Leght of philtrum colum	19.59	18.58	17.67	14.94
Upper lip thickness	5.27	5.32	5.54	6.11
Lower lip thickness	8.35	5.64	14.39	9.80
Leght of cutaneous lower lip	8.74	9.93	4.22	8.05
Mouth width	53.88	57.33	62.58	59.55
Lip peak spacing	13.39	14.43	15.53	15.00
Cupid bow angle	139.87	137.19	148.44	147.86
Lip peak to oral commissure slope	49.65	45.59	48.00	49.72
Nasolabial angle	114.45	112.85	108.30	99.85
Cupid bow depth	2.37	2.84	2.19	2.09
Mentolabila sulcus depth	2.02	2.02	0.47	1.31
Lip depth	140.1	138.68	130.16	135.17
Labial commissure-tragal depth	107.35	106.57	94.66	96.51
Pogonion-tragal depth	145.11	144.7	141.13	141.02
ORTODONTIC MEASSUREMENTS
Nasolabial angle	114.45	112.85	108.30	99.85
Mentolabial angle	152.61	157.35	171.96	163.05
Facial angle	15.63	12.64	11.00	13.93
Distance from labale superius to subnasal-pogonion line	0.11	1.69	1.34	0.36
Distance from labrale inferius to subnasal-pogonion line	1.06	1.75	8.64	3.46
Distance from labrale inferius to H line	1.07	1.11	8.03	3.57
Distance from Inferior Labial Sulcus point to H line	2.49	1.89	6.19	2.75
Distance from subnasal point to H line	0.16	2.55	1.90	0.47
Chin hight	38.32	42.04	41.68	41.77
Distance from labrale superius to E line	9.21	10.93	12.82	11.18
Distance from Labrale inferius to E line	4.71	7.35	13.73	8.19
Distance from Labrale superius to TVL	3.99	3.8	4.37	2.57
Distance from labrale inferius to TVL	9.62	5.25	15.45	11.22
Distance from Pogonion to TVL	12.72	6.32	10.45	11.59
Mentolabila sulcus depth	2.02	2.02	0.47	1.31
FACIAL ANALYSIS
Facial angle	nasal tip side 15.63	nasal tip side 12.64	nasal tip side 11.00 convex face shape	nasal tip side 13.93 convex face shape
The angle between the pupil line and the mouth coner line	frontal side 3.23	frontal side 4.32	nasal side 3.75 mouth corner deviates to the right	frontal side 4.15 mouth corner deviates to the right
Gnathion Position	right 0.80	right 2.34	right 0.25 the chin deviates to the right	right 0.06 the chin deviates to the right

## Sheet: P10
	postura	pim	before	after
FACIAL RATIO
Upper Facial Hight	64.76	64.23	64.41	64.83
Middle Facial Hight	60.58	59.02	60.35	59.27
Lower Facial Hight	73.24	75.12	78.17	75.59
Vertical Facial Proportion	1.00:0.94:1.13	1.00:0.93:1.18	1.00:0.94:1.21	1.00:0.91:1.17
Total Facial Hight	198.58	197.56	202.93	199.69
Upper Lip	22.26	22.56	18.91	22.12
Lower Lip	46.98	49.24	50.29	47.13
Lower Facial Small 3 section Proportion	1.00:2.11	1.00:2.18	1.00:2.66	1.00:2.13
The width of right lateral face to right eye	16.03	16.53	17.26	16.12
Right eye width	29.18	28.11	28.18	29.50
Inner Canthal Width	39.21	39.31	39.38	39.47
Left Eye Width	30.87	31.71	30.95	31.26
The width of left lateral face to left eye	17.43	16.47	17.14	15.93
Facial horizontal proportion	1.00:1.82:2.45:1.93:1.09	1.00:1.70:2.38:1.92:1.00	1.00:1.63:2.28:1.79:0.99	1.00:1.83:2.45:1.94:0.99
Upper face depth	130.19	129.39	130.22	128.58
Middle face depth	137.78	137.69	136.13	136.20
Lower face depth	163.17	163.31	164.40	163.15
FOREHEAD-EYE MEASUREMENTS
Palpebral fissure height	8.06	8.57	7.81	8.08
Space between eyebrows	27.73	28.05	28.95	27.85
Horizontal leght of eyebrow	45.9	45.68	45.21	45.61
Intercanthal distance	39.22	39.31	39.39	39.47
Biocular width	99.29	99.13	98.54	100.25
Horizontal leght of eye fissure	30.03	29.91	29.56	30.38
Interpupillary distance	69.08	68.97	68.82	68.37
Bizygomatic width	117.39	117.94	118.52	117.52
Distance between eyebrows and eyes	31.53	32.2	31.16	31.42
Forehead height	73.27	71.42	73.97	73.79
Supraorbital depth	135.48	134.92	135.32	133.88
Orbito-tragal depth	103.94	103.29	104.19	102.27
Forehead Depth	145.3	144.47	144.58	144.11
NASAL MEASURMENTS
Nose hight	52.65	52	51.20	50.94
Nose width	40.46	40.58	45.56	42.95
Nasofrontal angle	138.83	138.52	140.46	139.10
Nasolabial angle	103.89	103	112.57	100.47
Nasomental angle	126.36	127	125.66	127.99
Nasofacial angle	34.24	33.91	34.09	33.41
Nasal depth	152.02	151.4	151.94	150.25
Alinasal depth	115.82	114.97	113.18	112.56
CHIN LIP MEASUREMENET
Leght of philtrum	17.49	18.14	16.05	17.61
Leght of philtrum colum	19.73	19.57	18.03	18.53
Upper lip thickness	5.58	5.05	4.97	6.12
Lower lip thickness	7.17	8.41	6.75	7.63
Leght of cutaneous lower lip	14.42	14.75	12.90	13.47
Mouth width	60.4	60.98	62.02	62.16
Lip peak spacing	16.66	15.2	17.45	17.95
Cupid bow angle	151.73	149.03	153.08	155.20
Lip peak to oral commissure slope	44.43	42.73	45.90	45.44
Nasolabial angle	103.89	103	112.57	100.44
Cupid bow depth	2.1	2.11	2.08	1.97
Mentolabila sulcus depth	1.04	1.12	0.83	2.17
Lip depth	153.18	153.84	150.35	152.06
Labial commissure-tragal depth	115.91	116.55	107.37	111.74
Pogonion-tragal depth	158.27	158.61	156.94	158.96
ORTODONTIC MEASSUREMENTS
Nasolabial angle	103.89	103	112.57	100.47
Mentolabial angle	170.31	168.75	171.81	159.76
Facial angle	8.16	7.98	6.29	6.19
Distance from labale superius to subnasal-pogonion line	1.76	1.62	2.62	0.17
Distance from labrale inferius to subnasal-pogonion line	2.56	3.05	4.09	2.05
Distance from labrale inferius to H line	1.55	2.11	2.72	2.02
Distance from Inferior Labial Sulcus point to H line	1.27	0.61	1.42	1.65
Distance from subnasal point to H line	2.52	2.38	3.63	0.24
Chin hight	42.4	44.51	45.06	42.49
Distance from labrale superius to E line	8.72	8.93	14.48	10.75
Distance from Labrale inferius to E line	4.68	3.87	10.69	5.43
Distance from Labrale superius to TVL	0.65	0.84	3.08	0.23
Distance from labrale inferius to TVL	0.2	2.17	5.21	0.59
Distance from Pogonion to TVL	3.39	0.79	1.92	1.28
Mentolabila sulcus depth	1.04	1.12	0.83	2.17
FACIAL ANALYSIS
Facial angle	nasal tip side 8.16	nasal tip side 7.98	nasal tip side 6.29 convex face shape	nasal tip side 6.19 convex face shape
The angle between the pupil line and the mouth coner line	frontal side 2.39	frontal side 2.22	frontal side 2.30 mouth corner deviates to the right	frontal side 4.61 mouth corner deviates to the right
Gnathion Position	left 2.19	left 2.65	left 1.56 the chin deviates to the left	left 2.13 the chin deviates to the left

## Sheet: P11
	postura	pim	before	after
FACIAL RATIO
Upper Facial Hight	60.05	62.11	68.31	63.84
Middle Facial Hight	57.14	57.06	55.85	55.40
Lower Facial Hight	62.83	61.38	61.74	66.10
Vertical Facial Proportion	1.00:0.95:1.05	1.00:0.92:0.99	1.00:0.82:0.90	1.00:0.87:1.04
Total Facial Hight	180.02	180.55	185.90	185:34
Upper Lip	18.36	19.13	16.05	14.65
Lower Lip	40.07	38.81	40.45	41.13
Lower Facial Small 3 section Proportion	1.00:2.18	1.00:2.03	1.00:2.52	1.00:2.81
The width of right lateral face to right eye	15.95	18.43	14.26	13.93
Right eye width	31.36	30.72	30.07	29.46
Inner Canthal Width	32.56	31.97	34.06	34.23
Left Eye Width	30.71	30.47	29.92	30.27
The width of left lateral face to left eye	16.65	17.64	16.43	14.72
Facial horizontal proportion	1.00:1.97:2.04:1.93:1.04	1.00:1.67:1.73:1.65:0.96	1.00:2.11:2.39:2.10:1.15	1.00:2.11:2.46:2.17:1.06
Upper face depth	119.49	119.29	116.33	111.73
Middle face depth	120.44	120.58	117.04	114.35
Lower face depth	135.57	136.3	137.20	139.07
FOREHEAD-EYE MEASUREMENTS
Palpebral fissure height	12.11	11.97	10.60	9.27
Space between eyebrows	26.34	26.67	26.59	27.41
Horizontal leght of eyebrow	42.7	42.01	42.15	40.70
Intercanthal distance	32.56	31.98	34.06	34.23
Biocular width	94.65	93.16	94.07	93.96
Horizontal leght of eye fissure	31.04	30.59	30.00	29.86
Interpupillary distance	60.39	60.99	60.83	60.04
Bizygomatic width	112.61	114.25	113.27	110.46
Distance between eyebrows and eyes	30.12	30.23	29.29	28.43
Forehead height	66.98	67.99	74.04	71.18
Supraorbital depth	125.15	124.64	121.19	116.17
Orbito-tragal depth	95.74	95.49	92.99	88.74
Forehead Depth	140.11	140.11	136.54	131.72
NASAL MEASURMENTS
Nose hight	50.23	51.25	50.13	48.08
Nose width	34.83	35.43	39.75	41.56
Nasofrontal angle	148.96	148.87	152.11	151.51
Nasolabial angle	111.71	110.09	112.61	99.68
Nasomental angle	131.49	133.12	135.20	133.62
Nasofacial angle	29.43	27.79	25.62	27.37
Nasal depth	132.88	132.46	130.53	126.10
Alinasal depth	102.59	102.07	97.75	92.91
CHIN LIP MEASUREMENET
Leght of philtrum	15.01	16.44	14.12	10.84
Leght of philtrum colum	17.45	18.41	15.54	11.95
Upper lip thickness	4.07	3.44	3.36	4.84
Lower lip thickness	5.56	4.62	3.81	6.69
Leght of cutaneous lower lip	10.74	10.46	6.61	9.09
Mouth width	51.05	51.41	54.48	65.23
Lip peak spacing	11.43	12.68	12.83	16.11
Cupid bow angle	154.13	144.79	144.49	157.28
Lip peak to oral commissure slope	40.35	36.41	39.98	39.86
Nasolabial angle	111.71	110.09	112.61	99.68
Cupid bow depth	1.29	2.01	2.03	1.61
Mentolabila sulcus depth	3.53	3.24	1.78	2.45
Lip depth	127.52	128.11	124.54	127.08
Labial commissure-tragal depth	102.55	103.34	93.04	86.19
Pogonion-tragal depth	133.62	133.42	134.69	133.32
ORTODONTIC MEASSUREMENTS
Nasolabial angle	111.71	110.09	112.61	99.68
Mentolabial angle	140.63	139.85	157.35	148.41
Facial angle	8.51	7.24	2.95	5.30
Distance from labale superius to subnasal-pogonion line	0.83	0.22	3.54	0.44
Distance from labrale inferius to subnasal-pogonion line	1.12	1.8	4.72	2.30
Distance from labrale inferius to H line	0.62	1.73	2.43	2.37
Distance from Inferior Labial Sulcus point to H line	3.23	2.94	3.46	3.44
Distance from subnasal point to H line	1.21	0.34	5.05	0.56
Chin hight	38.78	37.49	38.21	35.83
Distance from labrale superius to E line	7.33	7.09	13.87	11.28
Distance from Labrale inferius to E line	3.81	3.53	11.29	6.86
Distance from Labrale superius to TVL	1.47	1.54	3.73	0.91
Distance from labrale inferius to TVL	3.18	1.63	5.06	3.69
Distance from Pogonion to TVL	7.3	4.77	0.63	3.19
Mentolabila sulcus depth	3.54	3.24	1.78	2.45
FACIAL ANALYSIS
Facial angle	nasal tip side 8.51	nasal tip side 7.24	nasal angle 2.95 concave face shape	nasal tip side 5.30 convex face shape
The angle between the pupil line and the mouth coner line	nasal side 1.63	nasal side 1.46	nasal side 0.75 mouth corner deviates to the right	frontal side 1.92 mouth deviates to the right
Gnathion Position	right 2.60	right 2.15	right 2.25 the chin deviates to the right	right 2.36 the chin deviatese to the right

## Sheet: P12
	postura	pim	before	after
FACIAL RATIO
Upper Facial Hight	69.94	70.16	54.07	72.62
Middle Facial Hight	56.39	54.94	54.49	56.00
Lower Facial Hight	60.48	60.81	63.33	64.26
Vertical Facial Proportion	1.00:0.81:0.86	1.00:0.78:0.87	1.00:1.01:1.17	1.00:0.77:0.88
Total Facial Hight	186.81	185.91	171.89	192.88
Upper Lip	21.22	20.89	15.32	14.05
Lower Lip	36.37	36.94	42.26	42.20
Lower Facial Small 3 section Proportion	1.00:1.71	1.00:1.77	1.00:2.76	1.00:3.00
The width of right lateral face to right eye	21.62	23.01	21.88	16.87
Right eye width	25.14	24.71	25.79	25.80
Inner Canthal Width	34.51	35.85	34.32	35.87
Left Eye Width	26.36	25.73	26.12	26.68
The width of left lateral face to left eye	20.74	19.89	20.98	19.45
Facial horizontal proportion	1.00:1.16:1.60:1.22:0.96	1.00:1.07:1.56:1.12:0.86	1.00:1.18:1.57:1.19:0.96	1.00:1.53:2.13:1.58:1.15
Upper face depth	126.31	127.76	131.88	128.29
Middle face depth	130.24	131.12	135.04	130.24
Lower face depth	142.66	143.51	149.78	145.85
FOREHEAD-EYE MEASUREMENTS
Palpebral fissure height	7.76	6.3	6.95	8.14
Space between eyebrows	27.1	27.75	26.90	27.05
Horizontal leght of eyebrow	40.53	40.03	39.54	39.07
Intercanthal distance	34.56	35.88	34.35	35.91
Biocular width	86.01	86.3	86.26	88.38
Horizontal leght of eye fissure	25.75	25.22	25.96	26.24
Interpupillary distance	59.27	59.67	58.61	59.67
Bizygomatic width	118.53	118.01	116.30	114.63
Distance between eyebrows and eyes	25.69	26.09	25.44	25.68
Forehead height	75.48	74.57	59.58	77.63
Supraorbital depth	130	131.46	135.01	131.68
Orbito-tragal depth	101.73	102.45	107.74	103.15
Forehead Depth	153.09	155.11	144.05	155.76
NASAL MEASURMENTS
Nose hight	50.97	50.67	49.01	51.08
Nose width	37.55	39.16	42.95	43.59
Nasofrontal angle	141.16	140.12	146.67	146.31
Nasolabial angle	106.27	102.64	105.46	109.38
Nasomental angle	123.24	124.93	125.72	126.27
Nasofacial angle	34.18	32.76	30.12	31.24
Nasal depth	144.3	145.28	150.02	144.54
Alinasal depth	110.87	110.97	114.67	108.34
CHIN LIP MEASUREMENET
Leght of philtrum	18.59	18.65	14.26	12.82
Leght of philtrum colum	20.17	19.31	15.85	15.21
Upper lip thickness	4.48	4.64	4.24	5.75
Lower lip thickness	3.83	4.05	3.77	6.63
Leght of cutaneous lower lip	10.09	10.51	7.36	8.07
Mouth width	55.37	56.84	65.07	71.04
Lip peak spacing	12.58	14.22	15.72	19.12
Cupid bow angle	138.66	145.46	153.05	154.31
Lip peak to oral commissure slope	45.52	44.53	44.66	45.49
Nasolabial angle	106.27	102.64	105.46	109.38
Cupid bow depth	2.37	2.19	1.88	2.18
Mentolabila sulcus depth	2.24	1.73	1.48	1.34
Lip depth	137.21	138.55	140.33	136.13
Labial commissure-tragal depth	107.12	107.08	100.93	90.81
Pogonion-tragal depth	141.82	143.33	146.77	142.15
ORTODONTIC MEASSUREMENTS
Nasolabial angle	106.27	102.64	105.46	109.38
Mentolabial angle	154.03	160.34	161.16	163.50
Facial angle	12.66	11.01	7.56	11.09
Distance from labale superius to subnasal-pogonion line	2.66	1.58	1.84	0.70
Distance from labrale inferius to subnasal-pogonion line	2.23	0.6	4.95	2.44
Distance from labrale inferius to H line	2.27	1.1	3.78	2.18
Distance from Inferior Labial Sulcus point to H line	3.33	2.25	2.48	2.59
Distance from subnasal point to H line	4.36	2.6	2.75	0.95
Chin hight	36.84	37.65	41.67	39.49
Distance from labrale superius to E line	5.46	6.82	11.61	10.64
Distance from Labrale inferius to E line	5.63	5.75	10.84	7.66
Distance from Labrale superius to TVL	0.77	1.59	3.87	3.80
Distance from labrale inferius to TVL	4.76	4.6	8.44	10.17
Distance from Pogonion to TVL	8.36	7.97	6.27	12.76
Mentolabila sulcus depth	2.24	1.73	1.48	1.34
FACIAL ANALYSIS
Facial angle	nasal tip side 12.66	nasal tip side 11.01	nasal tip side 7.56 convex face shape	nasal tip side 11.09 convex face shape
The angle between the pupil line and the mouth coner line	frontal side 3.31	frontal side 3.73	frontal side 0.48 mouth corner deviates to the righ	nasal side 0.15 mouth corner deviates to the right
Gnathion Position	right 2.72	right 1.80	right 0.40 the chin deviates to the right	right 1.26 the chin deviates to the right

## Sheet: P13
	postura	pim	before	after
FACIAL RATIO
Upper Facial Hight	65.44	65.4	46.63	63.64
Middle Facial Hight	55.8	56.2	56.12	57.93
Lower Facial Hight	61.77	58.32	60.62	59.41
Vertical Facial Proportion	1.00:0.85:0.94	1.00:0.86:0.89	1.00:1.20:1.30	1.00:0.91:0.93
Total Facial Hight	183.01	179.92	163.37	180.98
Upper Lip	17.89	16.51	15.13	14.63
Lower Lip	40.82	39.52	38.35	40.10
Lower Facial Small 3 section Proportion	1.00:2.28	1.00:2.39	1.00:2.53	1.00:2.74
The width of right lateral face to right eye	14.45	15.82	15.61	16.22
Right eye width	29.79	30.24	29.52	29.37
Inner Canthal Width	35.96	36.1	37.44	36.79
Left Eye Width	28.52	27.21	28.42	28.59
The width of left lateral face to left eye	18.51	20.13	17.97	17.24
Facial horizontal proportion	1.00:2.06:2.49:1.97:1.28	1.00:1.91:2.28:1.72:1.27	1.00:1.89:2.40:1.82:1.15	1.00:1.81:2.27:1.76:1.06
Upper face depth	123.65	123.4	129.24	125.88
Middle face depth	127.11	126.4	132.24	128.69
Lower face depth	143.37	143.56	148.32	146.20
FOREHEAD-EYE MEASUREMENTS
Palpebral fissure height	6.86	7.84	6.33	6.89
Space between eyebrows	29.63	28.07	29.94	33.66
Horizontal leght of eyebrow	40.25	40.35	38.99	38.39
Intercanthal distance	35.96	36.11	37.45	36.80
Biocular width	94.29	93.63	95.39	94.77
Horizontal leght of eye fissure	29.16	28.73	28.97	28.98
Interpupillary distance	61.85	60.65	61.53	61.12
Bizygomatic width	119.26	121.19	121.07	119.83
Distance between eyebrows and eyes	25.44	26.63	25.57	25.52
Forehead height	73.45	72.65	54.21	72.01
Supraorbital depth	128.88	128.94	133.64	130.67
Orbito-tragal depth	102.31	102.06	107.91	104.46
Forehead Depth	148.54	150.38	141.71	148.40
NASAL MEASURMENTS
Nose hight	47.8	48.99	48.55	49.57
Nose width	38.54	38.85	39.44	40.79
Nasofrontal angle	144.7	145.1	145.99	146.32
Nasolabial angle	111.61	108.62	123.28	112.41
Nasomental angle	131.28	134.22	129.34	130.44
Nasofacial angle	29.98	27.45	30.08	29.21
Nasal depth	138.99	138.77	145.83	141.41
Alinasal depth	107.7	107.34	114.00	108.96
CHIN LIP MEASUREMENET
Leght of philtrum	16.02	14.7	14.60	11.40
Leght of philtrum colum	17.64	15.42	17.58	14.83
Upper lip thickness	3.42	2.75	3.14	4.72
Lower lip thickness	4.93	3.96	3.56	4.09
Leght of cutaneous lower lip	9.48	8.85	6.17	6.87
Mouth width	52.94	58.47	60.73	62.92
Lip peak spacing	14.78	13.43	13.42	14.63
Cupid bow angle	141.75	135.5	153.79	158.70
Lip peak to oral commissure slope	44.23	39.32	35.07	38.35
Nasolabial angle	111.61	108.62	123.28	112.41
Cupid bow depth	2.56	2.7	1.53	1.33
Mentolabila sulcus depth	1.6	1.23	1.22	1.33
Lip depth	134.54	134.48	138.19	135.22
Labial commissure-tragal depth	101.34	98.83	103.46	97.92
Pogonion-tragal depth	142.33	142.65	146.53	142.48
ORTODONTIC MEASSUREMENTS
Nasolabial angle	111.61	108.62	123.28	112.41
Mentolabial angle	162.76	166.4	163.20	162.42
Facial angle	5.28	0.84	6.16	4.74
Distance from labale superius to subnasal-pogonion line	2.82	3.31	6.05	2.27
Distance from labrale inferius to subnasal-pogonion line	4.85	4.07	7.15	4.11
Distance from labrale inferius to H line	3.13	1.71	3.85	2.80
Distance from Inferior Labial Sulcus point to H line	3.35	2.23	1.74	2.78
Distance from subnasal point to H line	4.21	4.89	8.57	3.08
Chin hight	38.28	36.93	37.09	37.37
Distance from labrale superius to E line	11.22	12.38	15.33	11.84
Distance from Labrale inferius to E line	10.22	10.45	12.30	9.60
Distance from Labrale superius to TVL	4.76	3.83	7.05	3.48
Distance from labrale inferius to TVL	7.79	4.92	8.77	6.83
Distance from Pogonion to TVL	5.88	1.69	3.32	4.85
Mentolabila sulcus depth	1.6	1.23	1.22	1.33
FACIAL ANALYSIS
Facial angle	nasal tip side 5.28	nasal alae 0.84	nasal tip side 6.16 convex face shape	nasal tip side 4.74 convex face shape
The angle between the pupil line and the mouth coner line	nasal side 0.47	frontal side 0.16	nasal side 0.50 mouth corner deviates to the right	nasal side 1.35 mouth corner deviates to the right
Gnathion Position	right 0.50	right 1.37	right 3.72 the chin deviates to the right	right 2.62 the chin deviates to the right

## Sheet: P14
	postura	pim	before	after
FACIAL RATIO
Upper Facial Hight	50.63	53.77	50.55	51.51
Middle Facial Hight	63.61	61.75	61.78	62.23
Lower Facial Hight	69.47	70.94	68.01	79.28
Vertical Facial Proportion	1.00:1.26:1.37	1.00:1.15:1.32	1.00:1.22:1.35	1.00:1.21:1.36
Total Facial Hight	183.71	186.46	180.34	184.02
Upper Lip	21.99	21.09	16.39	17.41
Lower Lip	45.35	46.98	46.70	45.92
Lower Facial Small 3 section Proportion	1.00:2.06	1.00:2.23	1.00:2.85	1.00:2.64
The width of right lateral face to right eye	21.29	20.99	20.15	19.51
Right eye width	29.45	29.32	31.77	32.02
Inner Canthal Width	35.96	35.78	36.69	36.84
Left Eye Width	27.92	28.4	27.41	26.93
The width of left lateral face to left eye	24.89	25.92	25.81	26.43
Facial horizontal proportion	1.00:1.38:1.69:1.31:1.17	1.00:1.40:1.70:1.35:1.23	1.00:1.58:1.82:1.36:1.28	1.00:1.64:1.89:1.38:1.35
Upper face depth	130.58	129.22	129.89	129.70
Middle face depth	133.53	132.46	131.45	131.92
Lower face depth	151.16	151.76	150.94	152.24
FOREHEAD-EYE MEASUREMENTS
Palpebral fissure height	8.79	8.74	8.44	7.55
Space between eyebrows	27.47	27.13	29.59	29.81
Horizontal leght of eyebrow	42.71	41.79	40.65	40.72
Intercanthal distance	35.96	35.78	36.70	36.85
Biocular width	93.35	93.5	95.89	95.83
Horizontal leght of eye fissure	28.69	28.86	29.59	29.47
Interpupillary distance	62.71	63.3	63.01	62.61
Bizygomatic width	119.18	118.78	121.77	119.54
Distance between eyebrows and eyes	26.62	26.63	26.76	26.75
Forehead height	56.96	58.12	56.59	58.15
Supraorbital depth	133.8	132.57	133.11	132.62
Orbito-tragal depth	105.94	104.26	105.65	105.07
Forehead Depth	147.4	150.32	149.77	148.78
NASAL MEASURMENTS
Nose hight	57.39	57.51	55.75	55.60
Nose width	41.62	40.1	44.22	43.86
Nasofrontal angle	155.84	153.81	155.26	158.55
Nasolabial angle	111.29	112.4	117.37	113.19
Nasomental angle	132.14	134.08	133.52	133.51
Nasofacial angle	27.87	27.16	25.86	26.82
Nasal depth	145.31	143.76	144.40	144.31
Alinasal depth	109.46	108.94	108.50	108.21
CHIN LIP MEASUREMENET
Leght of philtrum	17.71	16.34	13.95	12.31
Leght of philtrum colum	22.4	20	17.85	18.19
Upper lip thickness	5.17	5.39	4.58	6.35
Lower lip thickness	8.92	9.86	5.91	8.75
Leght of cutaneous lower lip	15.44	13.9	10.93	13.37
Mouth width	60.93	60.88	64.69	69.48
Lip peak spacing	18.13	17.37	16.74	17.22
Cupid bow angle	161.75	132.85	130.67	147.98
Lip peak to oral commissure slope	43.15	46.2	40.40	38.59
Nasolabial angle	111.29	112.4	117.37	113.19
Cupid bow depth	1.44	3.79	3.82	2.45
Mentolabila sulcus depth	5.23	5.08	2.97	4.81
Lip depth	141.16	141.71	138.64	140.77
Labial commissure-tragal depth	109.85	110.43	102.21	103.03
Pogonion-tragal depth	147.61	148.22	146.29	148.04
ORTODONTIC MEASSUREMENTS
Nasolabial angle	111.29	112.4	117.37	113.19
Mentolabial angle	128	127.55	150.66	133.19
Facial angle	15.41	11.88	8.45	11.26
Distance from labale superius to subnasal-pogonion line	2.1	0.85	3.87	0.85
Distance from labrale inferius to subnasal-pogonion line	3.74	3.7	1.32	1.93
Distance from labrale inferius to H line	3.11	3.28	1.17	2.25
Distance from Inferior Labial Sulcus point to H line	4.06	3.73	2.34	3.85
Distance from subnasal point to H line	3.08	1.21	5.28	1.10
Chin hight	41.56	42.54	44.19	41.39
Distance from labrale superius to E line	6.89	7.25	13.62	10.65
Distance from Labrale inferius to E line	1.11	0.9	7.46	3.45
Distance from Labrale superius to TVL	2.59	1.93	5.28	2.97
Distance from labrale inferius to TVL	2.97	1.74	5.28	4.20
Distance from Pogonion to TVL	11.08	8.78	7.45	10.16
Mentolabila sulcus depth	5.23	5.08	2.97	4.81
FACIAL ANALYSIS
Facial angle	nasal tip side 15.41	nasal tip side 11.88	nasal tip side 8.45 convex face shape	nasal tip side 11.26 convex face shape
The angle between the pupil line and the mouth coner line	nasal side 1.06	nasal side 1.37	nasal side 1.03 mouth corner deviates to the right	frontal side 0.93 mouth corner deviates to the right
Gnathion Position	right 1.67	right 0.28	right 1.08 the chin deviates to the right	left 1.24 the chin deviates to the left

## Sheet: P15
	postura	pim	before	after
FACIAL RATIO
Upper Facial Hight	58.83	63.71	54.14	53.28
Middle Facial Hight	52.11	50.73	53.38	52.78
Lower Facial Hight	65.18	63.15	60.38	63.35
Vertical Facial Proportion	1.00:0.89:1.11	1.00:0.80:0.99	1.00:0.90:1.12	1.00:0.99:1.19
Total Facial Hight	176.12	177.59	167.90	169.41
Upper Lip	15.83	15.84	12.85	12.12
Lower Lip	41.99	42.99	42.21	41.65
Lower Facial Small 3 section Proportion	1.00:2.65	1.00:2.71	1.00:3.28	1.00:3.44
The width of right lateral face to right eye	14.43	14.03	13.92	14.91
Right eye width	25.82	26.02	25.18	24.84
Inner Canthal Width	35.28	34.93	36.83	35.12
Left Eye Width	26.82	26.59	24.23	27.20
The width of left lateral face to left eye	16.5	17.6	19.15	17.24
Facial horizontal proportion	1.00:1.79:2.44:1.86:1.14	1.00:1.92:2.49:1.90:1.25	1.00:1.81:2.65:1.74:1.38	1.00:1.66:2.36:1.82:1.16
Upper face depth	116.42	114.21	115.36	117.47
Middle face depth	124.99	120.29	121.43	124.46
Lower face depth	147.1	142.57	146.11	147.19
FOREHEAD-EYE MEASUREMENTS
Palpebral fissure height	9.02	7.33	6.13	7.62
Space between eyebrows	25.77	22.87	26.84	24.21
Horizontal leght of eyebrow	34.71	37.04	33.16	36.10
Intercanthal distance	35.32	34.94	36.86	35.14
Biocular width	87.95	88.48	86.30	87.19
Horizontal leght of eye fissure	26.32	26.75	24.71	26.01
Interpupillary distance	62.09	59.92	59.97	59.87
Bizygomatic width	110.28	113.15	111.39	111.21
Distance between eyebrows and eyes	24.95	25.36	24.08	25.12
Forehead height	62.83	67.02	59.41	57.68
Supraorbital depth	120.19	117.79	118.24	120.93
Orbito-tragal depth	93.99	90.97	92.06	95.43
Forehead Depth	139.62	140.59	135.77	137.12
NASAL MEASURMENTS
Nose hight	49.05	47.89	48.54	48.97
Nose width	38.92	39.3	40.12	39.58
Nasofrontal angle	138.6	142.8	142.25	139.44
Nasolabial angle	104.56	97.49	109.92	103.96
Nasomental angle	128.35	127.8	129.05	127.77
Nasofacial angle	30.17	29.31	27.45	29.98
Nasal depth	137.24	134.03	134.88	138.06
Alinasal depth	102.53	99.37	99.69	102.58
CHIN LIP MEASUREMENET
Leght of philtrum	13.2	12.96	11.61	10.06
Leght of philtrum colum	15.02	13.79	13.51	12.19
Upper lip thickness	3.85	3.29	2.44	2.98
Lower lip thickness	5.28	4.39	5.03	6.50
Leght of cutaneous lower lip	8.46	8	6.88	7.43
Mouth width	50.15	56.15	55.85	59.46
Lip peak spacing	12.46	13.77	12.89	14.65
Cupid bow angle	162.8	161.27	159.66	161.98
Lip peak to oral commissure slope	45.42	42.43	41.64	43.92
Nasolabial angle	104.56	97.49	109.92	103.96
Cupid bow depth	0.94	1.12	1.16	1.14
Mentolabila sulcus depth	1.68	1.04	0.65	1.85
Lip depth	136.15	130.03	131.70	134.77
Labial commissure-tragal depth	103.92	97.55	94.45	96.62
Pogonion-tragal depth	143.03	137.37	140.46	142.35
ORTODONTIC MEASSUREMENTS
Nasolabial angle	104.56	97.49	109.92	103.96
Mentolabial angle	158.53	166.91	171.52	155.34
Facial angle	6.62	2.95	6.31	6.25
Distance from labale superius to subnasal-pogonion line	3.4	2.61	6.08	3.39
Distance from labrale inferius to subnasal-pogonion line	4.02	3.77	6.17	4.76
Distance from labrale inferius to H line	2.2	2.31	2.59	3.11
Distance from Inferior Labial Sulcus point to H line	2.79	2.35	1.93	3.36
Distance from subnasal point to H line	4.71	3.71	7.91	4.30
Chin hight	37.81	39.35	37.64	36.22
Distance from labrale superius to E line	13.33	12.82	18.84	15.28
Distance from Labrale inferius to E line	9.19	10.05	13.55	10.29
Distance from Labrale superius to TVL	2.96	1.69	4.27	3.09
Distance from labrale inferius to TVL	3.05	2.57	2.39	3.90
Distance from Pogonion to TVL	1.46	2.04	6.74	1.38
Mentolabila sulcus depth	1.68	1.04	0.65	1.85
FACIAL ANALYSIS
Facial angle	nasal tip side 6.62	nasal tip side 2.95	nasal alae 6.31 concave face shape	nasal tip side 6.25 convex face shape
The angle between the pupil line and the mouth coner line	frontal side 1.19	frontal side 2.63	frontal side 3.11 mouth corner deviates to the right	frontal side 4.66 mouth corner deviates to the right
Gnathion Position	right 2.32	left 0.66	right 0.64 the chin deviates to the right	left 0.13 the chin deviates to the left

[truncated: 20 more sheets: P16, P17, P18, P19, P20, P25, P28, P29, P30, P31, P32, P33, P34, P35, P36, P37, P39, P40, P41, P43]
